# Supplementary material for: Paradoxical effects of DNA tumor virus oncogenes on epithelium-derived tumor cell fate during tumor progression and chemotherapy response
Source: Signal Transduct Target Ther. 2021 Nov 26;6:408. doi: 10.1038/s41392-021-00787-x (PMC8626493; doi:10.1038/s41392-021-00787-x)
Supplement: Supplementary file 2 — Supplementary Table 2 [file 41392_2021_787_MOESM2_ESM.xls]

## Sheet: Sheet1
Table S2.
385 genes up-regulated by PERK signaling according to a previous report
Gene ID
ENSG00000174417
ENSG00000175197
ENSG00000168209
ENSG00000158869
ENSG00000133315
ENSG00000185651
ENSG00000018699
ENSG00000138081
ENSG00000165678
ENSG00000160685
ENSG00000109452
ENSG00000188770
ENSG00000278540
ENSG00000171100
ENSG00000135365
ENSG00000197555
ENSG00000221968
ENSG00000212901
ENSG00000109854
ENSG00000013306
ENSG00000153107
ENSG00000139880
ENSG00000187840
ENSG00000103042
ENSG00000134294
ENSG00000141956
ENSG00000100632
ENSG00000170144
ENSG00000172493
ENSG00000196182
ENSG00000033178
ENSG00000144744
ENSG00000068745
ENSG00000102226
ENSG00000187189
ENSG00000123739
ENSG00000157985
ENSG00000144136
ENSG00000075651
ENSG00000139233
ENSG00000082781
ENSG00000132341
ENSG00000182199
ENSG00000055483
ENSG00000162378
ENSG00000070778
ENSG00000005810
ENSG00000156671
ENSG00000050820
ENSG00000166068
ENSG00000189056
ENSG00000082269
ENSG00000154639
ENSG00000103852
ENSG00000171135
ENSG00000154237
ENSG00000172172
ENSG00000109320
ENSG00000138080
ENSG00000091542
ENSG00000053702
ENSG00000110074
ENSG00000136938
ENSG00000176046
ENSG00000142546
ENSG00000187097
ENSG00000213853
ENSG00000184787
ENSG00000173548
ENSG00000163463
ENSG00000125107
ENSG00000158186
ENSG00000140105
ENSG00000136950
ENSG00000197226
ENSG00000164190
ENSG00000104660
ENSG00000163214
ENSG00000097007
ENSG00000090861
ENSG00000106105
ENSG00000089723
ENSG00000147604
ENSG00000136826
ENSG00000148346
ENSG00000136628
ENSG00000143952
ENSG00000137965
ENSG00000145777
ENSG00000038274
ENSG00000106070
ENSG00000182871
ENSG00000092621
ENSG00000158545
ENSG00000257727
ENSG00000169504
ENSG00000148719
ENSG00000064989
ENSG00000081019
ENSG00000170234
ENSG00000099260
ENSG00000168306
ENSG00000171105
ENSG00000106399
ENSG00000164032
ENSG00000059573
ENSG00000157782
ENSG00000103264
ENSG00000108557
ENSG00000134259
ENSG00000102471
ENSG00000167522
ENSG00000105974
ENSG00000103855
ENSG00000153558
ENSG00000028839
ENSG00000164405
ENSG00000136010
ENSG00000174021
ENSG00000240849
ENSG00000148835
ENSG00000100292
ENSG00000138669
ENSG00000119927
ENSG00000122779
ENSG00000080200
ENSG00000169756
ENSG00000103257
ENSG00000121064
ENSG00000175287
ENSG00000163291
ENSG00000164754
ENSG00000105865
ENSG00000168092
ENSG00000172345
ENSG00000134954
ENSG00000065060
ENSG00000119787
ENSG00000105723
ENSG00000185561
ENSG00000103043
ENSG00000128951
ENSG00000128165
ENSG00000011304
ENSG00000144746
ENSG00000148677
ENSG00000196365
ENSG00000179051
ENSG00000068137
ENSG00000175354
ENSG00000170006
ENSG00000024048
ENSG00000127481
ENSG00000148834
ENSG00000184110
ENSG00000153113
ENSG00000117479
ENSG00000130812
ENSG00000167772
ENSG00000123342
ENSG00000120705
ENSG00000128591
ENSG00000100522
ENSG00000116874
ENSG00000184465
ENSG00000155287
ENSG00000147164
ENSG00000135069
ENSG00000133858
ENSG00000143575
ENSG00000184575
ENSG00000204394
ENSG00000147099
ENSG00000167272
ENSG00000153879
ENSG00000125977
ENSG00000100612
ENSG00000019549
ENSG00000127884
ENSG00000110944
ENSG00000112144
ENSG00000150347
ENSG00000145362
ENSG00000101255
ENSG00000153234
ENSG00000178096
ENSG00000131051
ENSG00000164647
ENSG00000145623
ENSG00000147852
ENSG00000134717
ENSG00000148296
ENSG00000070669
ENSG00000176697
ENSG00000073614
ENSG00000173905
ENSG00000124226
ENSG00000166123
ENSG00000092964
ENSG00000116977
ENSG00000131981
ENSG00000165175
ENSG00000168216
ENSG00000105552
ENSG00000169599
ENSG00000130559
ENSG00000065526
ENSG00000135318
ENSG00000088325
ENSG00000115091
ENSG00000205060
ENSG00000173812
ENSG00000183207
ENSG00000107937
ENSG00000172432
ENSG00000113739
ENSG00000113068
ENSG00000178104
ENSG00000107566
ENSG00000173442
ENSG00000132386
ENSG00000071242
ENSG00000056972
ENSG00000049246
ENSG00000132326
ENSG00000189266
ENSG00000164841
ENSG00000168003
ENSG00000110321
ENSG00000100325
ENSG00000138162
ENSG00000140044
ENSG00000169136
ENSG00000128272
ENSG00000118217
ENSG00000162772
ENSG00000031698
ENSG00000151491
ENSG00000051108
ENSG00000157514
ENSG00000196305
ENSG00000163734
ENSG00000185215
ENSG00000137575
ENSG00000120254
ENSG00000173933
ENSG00000164924
ENSG00000083535
ENSG00000168785
ENSG00000170027
ENSG00000132510
ENSG00000116729
ENSG00000128965
ENSG00000142541
ENSG00000119596
ENSG00000133706
ENSG00000125618
ENSG00000175137
ENSG00000148572
ENSG00000130766
ENSG00000138823
ENSG00000143013
ENSG00000161057
ENSG00000243678
ENSG00000073111
ENSG00000161011
ENSG00000196712
ENSG00000196954
ENSG00000168350
ENSG00000173273
ENSG00000160888
ENSG00000179104
ENSG00000184209
ENSG00000163053
ENSG00000119729
ENSG00000137872
ENSG00000133477
ENSG00000113734
ENSG00000196517
ENSG00000134684
ENSG00000105550
ENSG00000159176
ENSG00000082641
ENSG00000078269
ENSG00000140740
ENSG00000113407
ENSG00000104419
ENSG00000136450
ENSG00000172469
ENSG00000125812
ENSG00000115053
ENSG00000185633
ENSG00000106948
ENSG00000110619
ENSG00000133884
ENSG00000087074
ENSG00000158615
ENSG00000151151
ENSG00000257103
ENSG00000183010
ENSG00000065911
ENSG00000116406
ENSG00000134440
ENSG00000066027
ENSG00000105426
ENSG00000168056
ENSG00000129071
ENSG00000147465
ENSG00000166436
ENSG00000179833
ENSG00000116761
ENSG00000188729
ENSG00000108094
ENSG00000055208
ENSG00000186283
ENSG00000178307
ENSG00000138744
ENSG00000163788
ENSG00000115252
ENSG00000020633
ENSG00000181804
ENSG00000106244
ENSG00000105939
ENSG00000166986
ENSG00000158710
ENSG00000125968
ENSG00000100889
ENSG00000160957
ENSG00000103495
ENSG00000047457
ENSG00000115594
ENSG00000105894
ENSG00000100266
ENSG00000041802
ENSG00000083312
ENSG00000197006
ENSG00000114544
ENSG00000136888
ENSG00000135636
ENSG00000270647
ENSG00000117525
ENSG00000044574
ENSG00000096063
ENSG00000115902
ENSG00000105281
ENSG00000120053
ENSG00000138166
ENSG00000139318
ENSG00000166033
ENSG00000130024
ENSG00000167468
ENSG00000151917
ENSG00000197892
ENSG00000036672
ENSG00000170471
ENSG00000177426
ENSG00000132437
ENSG00000123352
ENSG00000151012
ENSG00000234617
ENSG00000253327
ENSG00000232082
ENSG00000120885
ENSG00000138061
ENSG00000090238
ENSG00000102316
ENSG00000123384
ENSG00000196154
ENSG00000113083
ENSG00000136156
ENSG00000116285
ENSG00000163702
ENSG00000167996
ENSG00000145675
ENSG00000139112
ENSG00000103257
ENSG00000117984
ENSG00000082641
ENSG00000171298
ENSG00000111674
ENSG00000265972
ENSG00000164733
ENSG00000196177
ENSG00000104763
ENSG00000012822
